# Supplementary material for: Combined Interval Cytoreductive Surgery and Carboplatin-Based Hyperthermic Intraperitoneal Chemotherapy in Advanced Primary High-Grade Serous Ovarian Cancer
Source: Curr Oncol. 2023 Dec 1;30(12):10272–82. doi: 10.3390/curroncol30120748 (PMC10742627; doi:10.3390/curroncol30120748)
Supplement: Supplementary file 1 [file curroncol-30-00748-s001.zip]

Archive with 1 entries (1 files):
- curroncol-2687378-supplementary.pdf
